# Supplementary material for: Are interferon-gamma release assays reliable to detect tuberculosis infection in patients with rheumatoid arthritis treated with Janus kinase inhibitors?
Source: PLoS One. 2022 Sep 28;17(9):e0275329. doi: 10.1371/journal.pone.0275329 (PMC9518845; doi:10.1371/journal.pone.0275329)
Supplement: S1 File — (XLSX) [file pone.0275329.s001.xlsx]

## Sheet: Foglio1
	T0							T3							T9/12
	QFT							QFT							QFT
		Neg	TB1	TB2	TB	PHA			Neg	TB1	TB2	TB	PHA			Neg	TB1	TB2	TB	PHA
Patients	T0							T3							T12
1	p	0.68	0.52	0.45	0.87	1.75		I	1.09	0	0	0	0
2	n	0.1	0	0.23	0	10		n	0.13	0.03	0.03	0	7.56		N	0.06	0	0	0	6.08
3	n	0.36	0	0	0	5.1		I	0.06	0	0.19	0	0.03		i	0.03	0	0.02	0.01	0.46
4	p	0.07	0.74	0.78	0.28	10		n	0.33	0.15	0.08	0.19	5.73		n	0.02	0.07	0.18	0	7.74
5	n	0.14	0.24	0.02	0	7.61		N	0.05	0.01	0.02	0	1.59		n	0.07	0	0.01	0.2	2.25
6	n	0.14	0.05	0.2	0.07	2.47		N	0.09	0	0	0	0.91		n	0.21	0	0.1	0	1.1
7	n	0.52	0	0	0	4.49		I	0.03	0.02	0.14	0.01	0.04
8	P	0.08	0.2	0.38	0.25	10		I	0.04	0	0.06	0	0.14		n	0.1	0	0.01	0.01	1.88
9	p	0.11	0.036	0.02	0.02	14.64		n	0.03	0	0	0.02	10		n	0.04	0	0.07	0.05	9.58
10	n	0.18	0.06	0.01	0.04	1.46		n	0.44	0	0	0	2.44		n	0.15	0.03	0.17	0.4	2
11	n	0.13	0.06	0.03	0.31	7.06		n	0.04	0.05	0	0	3.96		n	0.11	0	0	0	2.88
12	i	0.03	0	0	0	0.03		I	0.04	0	0	0	0		i	0.05	0.03	0.03	0.05	0.03
13	n	0.03	0	0.03	0	2.4		N	0.07	0	0	0	0.73		n	0.15	0	0.05	0	1.94
14	n	0.03	0	0	0	10		N	0.04	0.04	0.01	0.01	2.13		n	0.04	0.12	0.06	0.01	4.57
15	N	0.02	0	0.01	0	0.78		n	0.1	0	0	0.01	5.78		n	0.07	0.05	0	0	6.12
16	N	0.01	0.01	0	0.02	2.54		n	0.011	0	0.01	0	2.55
17	I	0.06	0.01	0	0	0.03		N	0.04	0.02	0	0	10		n	0.14	0	0	0	8.95
18	P	0.06	1.23	1.11	2.41	4.19		P	0.12	1.72	1.42	6.73	1.07		n	0.03	0.18	0.04	0.03	3.21
19	I	0.03	0	0.01	0	0.09		i	0.01	0.02	0.02	0	0.28		i	0.09	0.04	0.05	0.05	0.32
20	N	0.16	0	0	0	0.78		n	0.06	0	0.01	0.22	1.05		n	0.14	0	0.01	0.01	2.08
21	N	0.03	0	0.01	0	3.08		n	0.09	0.04	0.02	0.03	4.121
22	P	0.08	9.4	10	3.48	10
23	n	0.02	0	0	0	2.76
24	n	0.02	0.03	0.01	0	1.41
25	i	0.02	0	0	0	0.07
26	n	0.04	0.12	0.08	0.08	5.57
27	i	0.09	0	0	0	0.23
28	n	0.07	0	0.01	0.27	3.25
29	n	0.21	0	0.19	0	1.1
	P positive
	N negative
	I indeterminate

## Sheet: Foglio2
Patients	Drug	Disease duration (years)	csDMARD	GC eq pdn day		Patients	Drug	Disease duration (years)	csDMARD	GC eq pdn day
1	bari	16	MTX 15	0		1	bari	16	MTX 15	0
2
3	tofa	4	0	4
4	bari	8	MTX 10	5		4	bari	8	MTX 10	5
5	tofa	15	0	7.5
6	tofa	33	SSZ 2	2.5
7
8	bari	7	MTX 10	0		8	bari	7	MTX 10	0
9	bari	12	MTX 15	4		9	bari	12	MTX 15	4
10	bari	16	0	8		10	bari	16	0	8
11	bari	23	0	4		11	bari	23	0	4
12	bari	15	0	8		12	bari	15	0	8
13	TOFA	14	0	5
14	bari	16	12.5	5		14	bari	16	12.5	5
15	bari	14	0	7.5		15	bari	14	0	7.5
16	bari	12	LFN 20	0		16	bari	12	LFN 20	0
17	bari	18	0	0		17	bari	18	0	0
18	bari	28	0	2		18	bari	28	0	2
19	bari	5	MTX 15	1.25		19	bari	5	MTX 15	1.25
20	bari	36	0	2		20	bari	36	0	2
21	bari	8	0	5		21	bari	8	0	5
22
23						Patients	Drug	Disease duration (years)	csDMARD	GC eq pdn day
24
25
26						3	tofa	4	0	4
27
28						5	tofa	15	0	7.5
29						6	tofa	33	SSZ 2	2.5
						13	TOFA	14	0	5
